# Supplementary material for: Enhanced Diaphragm Muscle Function upon Satellite Cell Transplantation in Dystrophic Mice
Source: Int J Mol Sci. 2024 Feb 21;25(5):2503. doi: 10.3390/ijms25052503 (PMC10931593; doi:10.3390/ijms25052503)
Supplement: Supplementary file 1 [file ijms-25-02503-s001.zip]

Archive with 1 entries (1 files):
- Supplementary Figures 011324.pptx
